# Supplementary material for: From In Vivo Predictive Dissolution to Virtual Bioequivalence: A GastroPlus®-Driven Framework for Generic Candesartan Cilexetil Tablets
Source: Pharmaceuticals (Basel). 2025 Apr 11;18(4):562. doi: 10.3390/ph18040562 (PMC12030460; doi:10.3390/ph18040562)
Supplement: Supplementary file 1 [file pharmaceuticals-18-00562-s001.zip]

Archive with 1 entries (1 files):
- pharmaceuticals-3566972-supplementary.pdf
